# Supplementary material for: Maturation of UTR-Derived sRNAs Is Modulated during Adaptation to Different Growth Conditions
Source: Int J Mol Sci. 2021 Nov 12;22(22):12260. doi: 10.3390/ijms222212260 (PMC8625941; doi:10.3390/ijms222212260)
Supplement: Supplementary file 1 [file ijms-22-12260-s001.zip]

Archive with 2 entries (2 files):
- Dataset_sRNAs_Rhodobacter_sphaeroides_241.gff
- Supplementary_Figures_and_Tables.pdf
