# Supplementary material for: Maturation of UTR-Derived sRNAs Is Modulated during Adaptation to Different Growth Conditions
Source: Int J Mol Sci. 2021 Nov 12;22(22):12260. doi: 10.3390/ijms222212260 (PMC8625941; doi:10.3390/ijms222212260)
Supplement: Supplementary file 1 [file ijms-22-12260-s001.zip › Dataset_sRNAs_Rhodobacter_sphaeroides_241.gff]

##gff-version 3
NC_007488.2	ANNOgesic_Foerstner_2018	ncRNA	22561	22707	.	-	.	sRNA_00000
NC_007489.1	ANNOgesic_Foerstner_2018	ncRNA	14196	14271	.	-	.	sRNA_00002
NC_007489.1	ANNOgesic_Foerstner_2018	ncRNA	55988	56078	.	-	.	sRNA_00006
NC_007489.1	ANNOgesic_Foerstner_2018	ncRNA	56582	56846	.	-	.	sRNA_00007
NC_007489.1	ANNOgesic_Foerstner_2018	ncRNA	66918	67029	.	-	.	sRNA_00008
NC_007489.1	ANNOgesic_Foerstner_2018	ncRNA	67175	67269	.	+	.	sRNA_00009
NC_007493.2	ANNOgesic_Foerstner_2018	ncRNA	7266	7422	.	+	.	sRNA_00010
NC_007493.2	ANNOgesic_Foerstner_2018	ncRNA	7715	7844	.	+	.	sRNA_00011
NC_007493.2	ANNOgesic_Foerstner_2018	ncRNA	99297	99400	.	-	.	sRNA_00012
NC_007493.2	ANNOgesic_Foerstner_2018	ncRNA	224298	224414	.	+	.	sRNA_00013
NC_007493.2	ANNOgesic_Foerstner_2018	ncRNA	224486	224580	.	+	.	sRNA_00014
NC_007493.2	ANNOgesic_Foerstner_2018	ncRNA	471600	471744	.	+	.	sRNA_00015
NC_007493.2	ANNOgesic_Foerstner_2018	ncRNA	553559	554044	.	-	.	sRNA_00016
NC_007493.2	ANNOgesic_Foerstner_2018	ncRNA	633822	633912	.	+	.	sRNA_00017
NC_007493.2	ANNOgesic_Foerstner_2018	ncRNA	647033	647172	.	+	.	sRNA_00018
NC_007493.2	ANNOgesic_Foerstner_2018	ncRNA	670051	670144	.	+	.	sRNA_00019
NC_007493.2	ANNOgesic_Foerstner_2018	ncRNA	694237	694328	.	-	.	sRNA_00020
NC_007493.2	ANNOgesic_Foerstner_2018	ncRNA	779585	779675	.	-	.	sRNA_00021
NC_007493.2	ANNOgesic_Foerstner_2018	ncRNA	792569	793063	.	+	.	sRNA_00022
NC_007493.2	ANNOgesic_Foerstner_2018	ncRNA	856368	856505	.	-	.	sRNA_00023
NC_007493.2	ANNOgesic_Foerstner_2018	ncRNA	974905	975066	.	+	.	sRNA_00024
NC_007493.2	ANNOgesic_Foerstner_2018	ncRNA	976061	976287	.	+	.	RSs0940
NC_007493.2	ANNOgesic_Foerstner_2018	ncRNA	1400941	1401070	.	-	.	RSas2750
NC_007493.2	ANNOgesic_Foerstner_2018	ncRNA	1942840	1942937	.	-	.	sRNA_00032
NC_007493.2	ANNOgesic_Foerstner_2018	ncRNA	2119133	2119303	.	+	.	sRNA_00033
NC_007493.2	ANNOgesic_Foerstner_2018	ncRNA	2345193	2345507	.	-	.	sRNA_00035
NC_007493.2	ANNOgesic_Foerstner_2018	ncRNA	2727169	2727471	.	+	.	sRNA_00039
NC_007493.2	ANNOgesic_Foerstner_2018	ncRNA	2896580	2896787	.	+	.	sRNA_00040
NC_007493.2	ANNOgesic_Foerstner_2018	ncRNA	3044517	3044617	.	-	.	sRNA_00042
NC_007494.2	ANNOgesic_Foerstner_2018	ncRNA	14332	14816	.	-	.	sRNA_00043
NC_007494.2	ANNOgesic_Foerstner_2018	ncRNA	239448	239708	.	-	.	sRNA_00044
NC_007494.2	ANNOgesic_Foerstner_2018	ncRNA	486589	486844	.	-	.	sRNA_00047
NC_007494.2	ANNOgesic_Foerstner_2018	ncRNA	734356	734573	.	-	.	sRNA_00050
NC_007494.2	ANNOgesic_Foerstner_2018	ncRNA	757567	757729	.	+	.	sRNA_00052
NC_007494.2	ANNOgesic_Foerstner_2018	ncRNA	879778	879884	.	-	.	sRNA_00054
NC_007494.2	ANNOgesic_Foerstner_2018	ncRNA	937918	938047	.	-	.	sRNA_00057
NC_007494.2	ANNOgesic_Foerstner_2018	ncRNA	942663	943011	.	+	.	sRNA_00058
NC_009007.1	ANNOgesic_Foerstner_2018	ncRNA	5872	5968	.	+	.	sRNA_00059
NC_009007.1	ANNOgesic_Foerstner_2018	ncRNA	65140	65411	.	+	.	sRNA_00060
NC_009007.1	ANNOgesic_Foerstner_2018	ncRNA	65899	66036	.	+	.	sRNA_00061
NC_009007.1	ANNOgesic_Foerstner_2018	ncRNA	67970	68358	.	+	.	sRNA_00062
NC_009007.1	ANNOgesic_Foerstner_2018	ncRNA	68382	68682	.	+	.	sRNA_00063
NC_009007.1	ANNOgesic_Foerstner_2018	ncRNA	86521	86610	.	-	.	sRNA_00065
NC_009007.1	ANNOgesic_Foerstner_2018	ncRNA	86523	86868	.	+	.	sRNA_00066
NC_009008.1	ANNOgesic_Foerstner_2018	ncRNA	11268	11358	.	-	.	sRNA_00071
NC_007490.2	Berghoff_2009	sRNA	6354	6422	.	-	.	ID=RSspD01;Note=IGR_parA_RSP4144,RSspD01_IGR_parA_RSP4144
NC_007490.2	Berghoff_2009	sRNA	35910	35960	.	+	.	ID=RSspD02;Note=IGR_RSP_7387_repB,RSspD02_IGR_RSP_7387_repB
NC_007493.2	Berghoff_2009	sRNA	692157	692240	.	-	.	ID=RSs0680c;Note=IGR_RSP2091_RSP6037,RSs0680c_IGR_RSP2091_RSP6037
NC_007493.2	Berghoff_2009	sRNA	692272	692348	.	-	.	ID=RSs0680b;Note=IGR_RSP2091_RSP6037,RSs0680b_IGR_RSP2091_RSP6037
NC_007493.2	Berghoff_2009	sRNA	692372	692455	.	-	.	ID=RSs0680a;Note=IGR_RSP2091_RSP6037,RSs0680a_IGR_RSP2091_RSP6037
NC_007493.2	Berghoff_2009	ncRNA	694634	694840	.	+	.	ID=RSs0682;Note=IGR_RSP2093_RSP2095,RSs0682_IGR_RSP2093_RSP2095_UpsM
NC_007493.2	Berghoff_2009	sRNA	976059	976131	.	-	.	ID=RSs1368;Note=IGR_RSP2778_catA,RSs1368_IGR_RSP2778_catA
NC_007493.2	Berghoff_2009	ncRNA	1443963	1444071	.	-	.	RSs1386
NC_007493.2	Berghoff_2009	ncRNA	1724334	1724500	.	-	.	RSs1624
NC_007493.2	Berghoff_2009	ncRNA	1849155	1849244	.	-	.	RSs1740
NC_007493.2	Berghoff_2009	ncRNA	2495665	2495910	.	+	.	RSs2363
NC_007493.2	Berghoff_2009	sRNA	2565818	2565956	.	+	.	ID=RSs2430;Note=IGR_rhlE2_RSP6134,RSs2430_IGR_rhlE2_RSP6134
NC_007493.2	Berghoff_2009	sRNA	2598179	2598300	.	+	.	ID=RSs2461;Note=IGR_RSP0847_xthA1,RSs2461_IGR_RSP0847_xthA1
NC_007493.2	Berghoff_2009	ncRNA	2924379	2924457	.	+	.	ID=RSs2778_5‘UTR_RSP_1162_UdsE
NC_007494.2	Berghoff_2009	sRNA	28936	29153	.	+	.	ID=RSs0019;Note=IGR_cxp_fadB,RSs0019_IGR_cxp_fadB
NC_009007.1	Berghoff_2009	sRNA	89894	89976	.	+	.	ID=RSspA01;Note=IGR_repC_y4bF,RSspA01_IGR_repC_y4bF
NC_007493.2	Berghoff_2009	ncRNA	3144131	3144317	.	+	.	ID=RSs2978
NC_007494.2	Berghoff_2009	ncRNA	417247	417370	.	+	.	ID=RSs0245
NC_007494.2	Berghoff_2009	ncRNA	519393	519497	.	-	.	ID=RSs0252
NC_007489.1	ANNOgesic_Foerstner_2018	sRNA	101049	101153	.	-	.	ID=RSsh8;Note=IGR_RSP4130_flcA,RSsh8_IGR_RSP4130_flcA
NC_007490.2	ANNOgesic_Foerstner_2018	sRNA	65329	65409	.	+	.	ID=5'RSP7390;Note=IGR_RSP7390_traA,5'RSP7390_IGR_RSP7390_traA
NC_007493.2	ANNOgesic_Foerstner_2018	sRNA	858045	858139	.	+	.	ID=IGR0827;Note=IGR_RSP2239_RSP2240,IGR0827_IGR_RSP2239_RSP2240
NC_007493.2	ANNOgesic_Foerstner_2018	sRNA	1699500	1699600	.	-	.	ID=3'RSP6250;Note=IGR_RSP6249_RSP6250,3'RSP6250_IGR_RSP6249_RSP6250
NC_007494.2	ANNOgesic_Foerstner_2018_validated_in_this_study	sRNA	687280	687349	.	+	.	ID=3'RSP3594;Note=IGR_RSP3594_metK,3'RSP3594_IGR_RSP3594_metK_UdsH
NC_007493.2	Nuss_2010	ncRNA	1632643	1632735	.	+	.	sRNA_00028_RSs1543_SorY
NC_007493.2	Spanka_2021	ncRNA	303200	303313	.	+	.	ID=IGR_RSP_1711_rpsL_UdsA
NC_007493.2	this_study	ncRNA	355698	355783	.	+	.	ID=3‘UTR_RSP_1771_UdsB
NC_007493.2	Foerstner_2018	ncRNA	1290109	1290176	.	+	.	ID=3‘UTR_RSP_7527_UdsC
NC_007493.2	this_study	ncRNA	2441218	2441307	.	+	.	ID=3‘UTR_RSP_0697_UdsD
NC_007494.2	this_study	ncRNA	365604	365680	.	-	.	ID=5‘UTR_RSP_6236_UdsF
NC_007494.2	Spanka_2021	ncRNA	367897	367991	.	+	.	ID=upstream_RSP_3307
NC_007494.2	this_study	ncRNA	683481	683556	.	-	.	ID=IGR_3591_3590_UdsG
NC_007494.2	this_study	ncRNA	691730	691806	.	-	.	ID=putative_3‘UTR_RSP_3599
NC_007494.2	this_study	ncRNA	732630	732715	.	-	.	ID=putative_5‘UTR_RSP_3620
